# Supplementary material for: A 41-marker 37-color full spectrum flow cytometry panel for the deep immunophenotyping of human peripheral and liver natural killer cells
Source: Front Immunol. 2025 Dec 10;16:1609732. doi: 10.3389/fimmu.2025.1609732 (PMC12728072; doi:10.3389/fimmu.2025.1609732)
Supplement: Supplementary file 2 [file Table1.xlsx]

## Sheet: Supplementary Table 1
	Specificity	Fluorochrome	Clone	Vendor	Catalogue #	Titer (ng/ 250 µl)	Step #/Cocktail
	NA	Live Dead Blue	NA	Thermo Fisher	L34962	10 µl of 1:20 dilution of stock	Step 5
	CD161	cFluor R720	HP-3G10	Cytek Biosciences	Custom	1000	Step 12/Cocktail A
	CD183	PE-Cy5	1C6/CXCR3	BD Biosciences	551128	625	Step 12/Cocktail A
	CD314	cFluor BYG750	1D11	Cytek Biosciences	Custom	960	Step 12/Cocktail A
	CD159a	PE-Vio 615	REA110	Miltenyi Biotech	130-120-121	94	Step 13/Cocktail B
	CD159c	BV480	134591	BD Biosciences	748168	1000	Step 13/Cocktail B
	CD335	Vio Bright B515	REA808	Miltenyi Biotech	130-112-278	750	Step 13/Cocktail B
	CD85j	RB780	GHI/75	BD Biosciences	755577	2000	Step 13/Cocktail B
	CX3CR1	BV650	2A9-1	Biolegend	341626	1000	Step 14
	CD195	BUV661	2D7/CCR5	BD Biosciences	741644	1000	Step 15
	CD103	BUV805	Ber-ACT8	BD Biosciences	748501	250	Step 17/Cocktail C
	CD11b	BV570	ICRF44	Biolegend	301325	1000	Step 17/Cocktail C
	CD123	cFluor V450	6H6	Cytek Biosciences	R7-20192	250	Step 17/Cocktail C
	CD127	BV421	A019D5	BD Biosciences	562436	1000	Step 17/Cocktail C
	CD14	cFluor V450	M5E2	Cytek Biosciences	R7-20003	250	Step 17/Cocktail C
	CD16	BUV496	3G8	BD Biosciences	612945	500	Step 17/Cocktail C
	CD186	BV711	13B1E5	BD Biosciences	743601	1000	Step 17/Cocktail C
	CD19	cFluor V450	HIB19	Cytek Biosciences	R7-20483	250	Step 17/Cocktail C
	CD2	Super Bright 436	RPA-2.10	Thermo Fisher	60-0029-41	1250	Step 17/Cocktail C
	CD226	BUV615	DX11	BD Biosciences	751233	1000	Step 17/Cocktail C
	CD27	cFluor YG584	O323	Cytek Biosciences	RC-00008	62	Step 17/Cocktail C
	CD3	RB744	SK7	BD Biosciences	757065	250	Step 17/Cocktail C
	CD38	APC-Fire 810	HIT2	Biolegend	303550	750	Step 17/Cocktail C
	CD45	PerCP	HI30	Biolegend	304026	250	Step 17/Cocktail C
	CD49a	BV750	SR84	BD Biosciences	747278	1000	Step 17/Cocktail C
	CD49e	Vio Bright FITC	REA686	Miltenyi Biotech	130-110-592	500	Step 17/Cocktail C
	CD56	BUV563	NCAM16.2	BD Biosciences	612928	250	Step 17/Cocktail C
	CD57	APC-Vio 770	REA769	Miltenyi Biotech	130-111-966	31	Step 17/Cocktail C
	CD66b	Pacific Blue	G10F5	Biolegend	305112	250	Step 17/Cocktail C
	CD69	BUV737	FN50	BD Biosciences	612818	500	Step 17/Cocktail C
	CD94	PE-Cy7	DX22	Biolegend	305516	63	Step 17/Cocktail C
	HLA-DR	BUV395	G46-6 (L243)	BD Biosciences	564040	1000	Step 17/Cocktail C
	KIR2DL1, KIR2DS1 (CD158a_h)	PE-Cy5.5	EB6 (11PB6)	Beckman Coulter	A66898	63	Step 17/Cocktail C
	KIR2DL2, KIR2DL3, KIR2DS2 (CD158b)	PE-Cy5.5	GL183	Beckman Coulter	A66900	63	Step 17/Cocktail C
	TIGIT	APC	MBSA43	Thermo Fisher	17-9500-41	250	Step 17/Cocktail C
	Eomes	eFluor 660	WD1928	Thermo Fisher	50-4877-42	60	Step 28/Cocktail D
	Granzyme B	BV510	GB11	BD Biosciences	563388	1200	Step 28/Cocktail D
	Ki-67	BV605	B56	BD Biosciences	567122	1000	Step 28/Cocktail D
	Perforin	PerCP-eFluor 710	dG9	Thermo Fisher	46-9994-42	20	Step 28/Cocktail D
	PLZF	PE	R17-809	BD Biosciences	564850	63	Step 28/Cocktail D
	Tbet	BV785	4B10	Biolegend	644835	1000	Step 28/Cocktail D
	Supplemental Table 1. Staining step, annotation to specific antibody cocktail, antibody specificity, fluorochrome, clone, vendor, catalogue number and titers determined for each reagent used in the staining protocol.
	List indicating for each reagent the specific staining step in the protocol and the reagent specifics (clones, vendor, catalogue numbers and titers).
