# Supplementary material for: A 41-marker 37-color full spectrum flow cytometry panel for the deep immunophenotyping of human peripheral and liver natural killer cells
Source: Front Immunol. 2025 Dec 10;16:1609732. doi: 10.3389/fimmu.2025.1609732 (PMC12728072; doi:10.3389/fimmu.2025.1609732)
Supplement: Supplementary file 3 [file Table2.xlsx]

## Sheet: Supplementary Table 2
		Cell recovery (x106)#	% Dead of CD45+ lymphocytes	NK cells acquired
	Sample
	PBMC Donor 1		3.5	66081
	PBMC Donor 2		6.36	110461
	PBMC Donor 3		12	7100
	PBMC Donor 4		2.62	81913
	PBMC Donor 5		4.82	39215
	Liver HD Donor 1	1.5	13.74	25329
	Liver HD Donor 2	1.3	25.65	21237
	Liver HD Donor 3	0.4	10.1	27421
	Liver HCC Donor 1	0.1	10.1	2150
	Liver HCC Donor 2	0.4	16.43	5932
	#For PBMC ±2.5-3x106 cells were stained with the MC panel
	Supplementary Table 2. Cell recovery, viability and NK cells acquired per sample
	Cell recovery was determined after thawing by means of counting in Burker chamber. Viability and number of NK cells acquired was determined by flow cytometric analysis after staining with the final MC panel.
