# Supplementary material for: A 41-marker 37-color full spectrum flow cytometry panel for the deep immunophenotyping of human peripheral and liver natural killer cells
Source: Front Immunol. 2025 Dec 10;16:1609732. doi: 10.3389/fimmu.2025.1609732 (PMC12728072; doi:10.3389/fimmu.2025.1609732)
Supplement: Supplementary file 4 [file Table3.xlsx]

## Sheet: Supplementary Table 3
	Reagent	RC*	Cell numbers recommended to acquire	Unmixing Gate For Cells	Unstained For Cells
	CD103 BUV805	Cells*,&	300000 lymphocytes	lymphocytes	Internal
	CD11b BV570	Beads or Cells	30000 lymphocytes	lymphocytes	Internal
	CD127 BV421	Beads or Cells	30000 lymphocytes	lymphocytes	Internal
	CD158a-h/CD158b PE-Cy5.5	Cells	30000 lymphocytes	lymphocytes	Internal
	CD16 BUV496	Beads or Cells	50000 lymphocytes	lymphocytes	Internal
	CD161 cFluor R720	Beads or Cells	30000 lymphocytes	lymphocytes	Internal
	CD183 PE-Cy5	Cells	50000 lymphocytes	lymphocytes	Internal
	CD186 BV711	Beads or Cells	300000 lymphocytes	lymphocytes	Internal
	CD19, CD14, CD123 cFluor V450/CD66b Pacific Blue	Cells	30000 monocytes	monocytes	monocytes unstained sample
	CD195 BUV661	Beads or Cells	80000 lymphocytes	lymphocytes	Internal
	CD2 Super Bright 436	Beads or Cells	30000 lymphocytes	lymphocytes	Internal
	CD226 BUV615	Beads or Cells	60000 lymphocytes	lymphocytes	Internal
	CD27 cFluor YG584	Cells	20000 lymphocytes	lymphocytes	Internal
	CD3 RB744	Cells	20000 lymphocytes	lymphocytes	Internal
	CD314 cFluor BYG750	Beads or Cells	30000 lymphocytes	lymphocytes	Internal
	CD335 Vio Bright B515	Cells	30000 lymphocytes	lymphocytes	Internal
	CD38 APC-Fire 810	Beads or Cells	30000 lymphocytes	lymphocytes	Internal
	CD45 PerCP	Cells	20000 lymphocytes	lymphocytes	lymphocytes unstained sample
	CD49a BV750	Beads or Cells	300000 lymphocytes	lymphocytes	Internal
	CD49e Vio Bright FITC	Cells	30000 lymphocytes	lymphocytes	Internal
	CD56 BUV563	Beads or Cells	100000 lymphocytes	lymphocytes	Internal
	CD57 APC-Vio 770	Cells	30000 lymphocytes	lymphocytes	Internal
	CD69 BUV737	Cells&	300000 lymphocytes	lymphocytes	Internal
	CD85j RB780	Cells	100000 lymphocytes	lymphocytes	Internal
	CD94 PE-Cy7	Cells	30000 lymphocytes	lymphocytes	Internal
	CX3CR1 BV650	Beads or Cells	50000 lymphocytes	lymphocytes	Internal
	Eomes eFluor 660	Beads or Cells	50000 lymphocytes	lymphocytes	Internal
	Granzyme B BV510	Cells	30000 lymphocytes	lymphocytes	Internal
	HLA-DR BUV395	Beads or Cells	30000 lymphocytes	lymphocytes	Internal
	Ki-67 BV605	Cells	50000 lymphocytes	lymphocytes	Internal
	Live Dead Blue	Cells	30000 lymphocytes	lymphocytes	Internal
	NKG2A PE-Vio 615	Cells	30000 lymphocytes	lymphocytes	Internal
	NKG2C BV480	Beads or Cells#	400000 lymphocytes	lymphocytes	Internal
	Perforin PerCP-eFluor 710	Cells	30000 lymphocytes	lymphocytes	Internal
	PLZF PE	Beads or Cells	50000 lymphocytes	lymphocytes	Internal
	Tbet BV785	Beads or Cells	60000 lymphocytes	lymphocytes	Internal
	TIGIT APC	Beads or Cells	100000 lymphocytes	lymphocytes	Internal
	Supplementary Table 3. Recommended RCs, events to acquire for RC on cells and unmixing gate recommendations
	Recommendations for RC to use (beads or cells) was determined as described in the text. The number of events to acquire for RC in order to obtain optimal unmixing spectra is indicated as well as the gating used in the unmixing module in the SF software. To obtain matched autofluorescence the unstained for the lineage markers is set on monocytes. *BSBplus buffer should be added to the RC to avoid …
