# Supplementary material for: A 41-marker 37-color full spectrum flow cytometry panel for the deep immunophenotyping of human peripheral and liver natural killer cells
Source: Front Immunol. 2025 Dec 10;16:1609732. doi: 10.3389/fimmu.2025.1609732 (PMC12728072; doi:10.3389/fimmu.2025.1609732)
Supplement: Supplementary file 5 [file Table4.xlsx]

## Sheet: Supplementary Table 4
	Phenograph Cluster #	1	2	3	4	5	6	7	8	9	10	11	12	13	14	15	16	17	18	19	20	21	22	23	24	25	26	27	28	29	Total # events
	PBMC Donor 1	2330	4430	41	640	5548	3401	1957	486	2	8	310	17	309	12	8	1	6	16	5	254	14	4	4	48	0	0	149	0	0	20000
	PBMC Donor 2	8481	2284	51	1911	471	2184	1409	499	0	10	1247	5	863	4	11	2	7	5	0	272	11	1	4	266	2	0	0	0	0	20000
	PBMC Donor 3	1023	1465	115	80	275	306	182	88	26	8	95	25	645	5	54	2	6	63	1	166	1550	5	1	57	0	1	0	0	0	6244
	PBMC Donor 4	2197	822	33	6049	415	1082	2120	2408	0	34	3375	5	864	7	12	18	8	14	0	420	4	2	19	83	3	4	2	0	0	20000
	PBMC Donor 5	2168	1142	40	4575	459	772	3555	4093	10	11	1503	73	842	6	24	0	3	8	3	187	399	1	2	106	3	2	13	0	0	20000
	Liver HD Donor 1	70	105	3137	11	38	19	34	15	3371	3015	26	2316	111	38	619	1744	49	92	17	94	8	509	738	152	225	106	8	161	105	16933
	Liver HD Donor 2	100	191	6245	5	55	26	16	6	2	137	3	2	314	4196	1486	48	3239	42	2	201	2	679	28	130	668	276	0	18	0	18117
	Liver HD Donor 3	97	161	4349	8	57	44	38	9	3717	3220	20	3118	140	82	922	1979	85	62	5	130	7	477	607	221	268	106	8	6	57	20000
	Liver HCC Donor 1	6	122	549	0	10	0	38	2	0	169	0	2	32	141	1080	21	9	27	0	17	0	66	13	1	9	7	1	0	0	2322
	Liver HCC Donor 2	23	129	101	13	67	25	24	46	18	120	6	15	95	82	77	6	11	2606	2197	23	39	5	1	70	29	19	0	0	0	5847
	Supplementary Table 4. Number of events assigned to each Phenograph cluster per donor and sample typ
	Phenograph clustering was applied as descibed in section 3.13. The number of events assigned to each cluster is indicated with all clusters fulfilling the requirement of consisting out of at least 100 events AND/OR present in at least 3 samples, either in PBMC or liver.
