# Supplementary material for: A 41-marker 37-color full spectrum flow cytometry panel for the deep immunophenotyping of human peripheral and liver natural killer cells
Source: Front Immunol. 2025 Dec 10;16:1609732. doi: 10.3389/fimmu.2025.1609732 (PMC12728072; doi:10.3389/fimmu.2025.1609732)
Supplement: Supplementary file 6 [file Table5.xlsx]

## Sheet: Supplementary Table 5
	Subset	Core Markers§	Additional Markers§	Compartment	Expected Frequency in HD	Function/Properties	References	Phenograph Metacluster (MC)	Cluster annotation - heatmap right	Cluster annotation - heatmap left
	Early NK cells (alternatively NK2 NK cells)	CD94+CD56brightCD16-CD159a+CD49e+CX3CR1-CD226+Perforin-GranzymeB-	CD127+&/CD183+&/CD27+&/HLA-DR+&	Periphery	17 ±7% of CD3-CD56+	high proinflammatory cytokine producers, high granzyme K	3-7, 16, 39, 68, 95, 65,69,100,101	MC13	early pNK	NK2
	Mature NK cells (alternatively NK1A-C, Nkint NK cells)	CD94+CD56dimCD16+CD49e+CX3CR1+Perforin+GranzymeB+	CD94dim&/CD159a+&/CD57+&	Periphery	60 ±12% of CD3-CD56+	high cytotoxic capacity	3-7, 16, 40, 69, 95	MC20/MC24	Mature pNK/Mature pNK CD183+	Nkint
	Terminal NK cells	CD94+CD56-CD16+CD49e+CX3CR1+Perforin+GranzymeB+	CD158b, a_h+&	Periphery	5.7 ±1.2% of CD3-CD56+	reduced prolifative and cytokine-producing capacity; increased with age and during chronic infection/lymphopenic conditions	8-10, 75-78	None	None	None
	CD49a- "classical" adaptive NK cells (Mature NK subset, alternatively NK3)	CD49a-CD127-CD56dimCD16+CD159c+CD159a-CD57+CD2+CD161-CD49e+CX3CR1+CD69-CD186-Eomes+Tbet+PLZFlowCD158b,a_h++Perforin+GranzymeB+CD85j+	CD159c+PLZFlowCD158b, a_h+/-&	Periphery	20-30% of CD3-CD56+ in HCMV+	clonal expansion epigenetic modulation due to chronic HCMV infection	16,41,42,71–74	MC21	CD49a- adaptive pNK	NK3
	CD49a+adaptive NK cells (Early NK subset; alternatively NK3)	CD49a+CD127+CD56brightCD16-CD159c+CD161-CD49e+CX3CR1-CD69-CD186-Eomes+Tbet+PLZFlowCD158b,a_h++CD85j-CD183+	CD57+#/CD159a-&	Periphery	3% of CD3-CD56+CD16-CD159c+CD158+	markers indicating tissue imprinting, seeding of tissues, enhanced anti-viral activity^	90	MC27	CD49+ adaptive pNK	NK3
	cNK cells (Mature NK subset)	CD56dimCD16+CD69-CD186-CD49e+CX3CR1+EomeslowTbet+	CD57+#/CD159c+CD2+NKG2a-&, CD186+CD69+Eomes++*	Liver	50% of CD3-CD56+; CD159c+ 25% of cNK and increased in HCMV+ individuals	blood derived circulating NK cells, viral control	18,31,33, 18, 26, 35, 37	MC03/MC12/MC15/MC18/MC19	cNK/Adaptive cNK/HCC cNK/HCC cNK/Adaptive HCC cNK	None
	pre tr-NK cells (Early NK subset, alternatively NK2)	CD56BrightCD16-CD69+CD186+CD49e-CX3CR1-Eomes+TbetLowPLZF++Perforin+GranzymeB+		Periphery	0.2-10% of CD3-CD56+	markers of tissue residency, maintenance tr-NK (liver); low proinflammatory cytokine production, high degranulation capacity	35, 37,70	MC10	Pre tr-NK	NK2
	tr-NK cells	CD56BrightCD16-CD69+CD186+CD49e-CX3CR1-CD226-Eomes++TbetLowPLZF++Perforin-GranzymeB-	CD195+#/TIGIT+#/CD103+#/CD57+#/CD159c+CD2+NKG2a-PLFZ-&	Liver	50% of CD3-CD56+; CD159c+ 25% of tr-NK and increased in HCMV+ individuals	homeostasis, CD159c+CD2+ enhanced viral control	18, 26, 23,31,33–37,80,81	MC09/MC14/MC16/MC17/MC22/MC23/MC25	adaptive tr-NK/tr-NK/tr-NK/tr-NK/tr-NKtr-NK DR+CD38++/tr-NK CD183+	None
	CD49a+ ml-NK cells	CD49a+CD127-CD56brightCD16-CD159c+NKG2a-CD57-CD314HiCD69+CD186+CD49e-CX3CR1-CD226HiEomes-Tbet+CD158b,a_h++Perforin-GranzymeB+	CD103-	Liver	0.11–12.7% (average 2.3%) of CD3-CD56+	high levels of proinflammatory cytokines, high degranulation; no HCMV-related expansion	31, 36	MC28	CD49a+ ml-NK	None
	NK1(A-C) NK cells (alternatively mature NK cells)	NK1A: CD56dimCD16+CD161+CD159a-CD314+CD335+CD57dimCD38+CX3CR1-Perforin+GranzymeB+CD158b,a_h+TIGIT+		Periphery	18.9% ± 4.3% of CD45+CD3-CD14-CD19-CD56+ or CD45+CD3-CD14-CD19-CD7+		16	MC01/MC04/MC06/MC11/MC20	Mature pNK/Mature pNK/Mature pNK/Mature pNK/Mature pNK Ki-67+CD38+	NK1
		NK1B: CD56dimCD16+CD161+CD159a-CD314+CD335+CD57dimCD38+CX3CR1+Perforin+GranzymeB+CD158b,a_h+TIGIT+		Periphery	14.2% ± 5.2% of CD45+CD3-CD14-CD19-CD56+ or CD45+CD3-CD14-CD19-CD7+	high chemokine and cytokine responders				NK1
		NK1C: CD56dimCD16+CD161-CD159a-CD314+CD335-CD57dimCD38+CX3CR1+Perforin+GranzymeB+CD158b,a_h++TIGIT-		Periphery	25.8% ± 6.1% of CD45+CD3-CD14-CD19-CD56+ or CD45+CD3-CD14-CD19-CD7+	high response to IL-15, high metabolic activity				NK1
	NKint NK cells	CD56dimCD16+CD27+CD161+CD159a+CD314-CD335-CD57-CX3CR1-CD69+Perforin-GranzymeB-CD158b,a_h-CD183+/-TIGIT+		Periphery	11.1% ± 3.8% of CD45+CD3-CD14-CD19-CD56+ or CD45+CD3-CD14-CD19-CD7+	NK1 precursor^	16	MC02/MC05/MC07/MC08	Mature pNK/Mature pNK/Mature pNK/Mature pNK	Nkint
	NK2 NK cells (alternatively Early NK cells)	CD56brightCD16-CD161dimCD159a+CD314+CD335+CD57-CD38dimCX3CR1-CD69+Perforin-GranzymeB-CD158b,a_h-CD183+	CD27+#	Periphery	5.7% ± 4.1% of CD45+CD3-CD14-CD19-CD56+ or CD45+CD3-CD14-CD19-CD7+	low cytolytic capacity	16	MC10/MC13	early pNK/Pre-tr-NK	NK2
	NK3 NK cells (alternatively Adaptive NK cells)	CD56dimCD16+CD161-CD159c+CD159a-CD335-CD314-CD57+CD38-/dimCX3CR1dimCD69-CD158b,a_h++Perforin+GranzymeB+CD158b,a_h+TIGIT+		Periphery	24% ± 14% of CD45+CD3-CD14-CD19-CD56+ or CD45+CD3-CD14-CD19-CD7+		16	MC21/MC27	CD49a- adaptive pNK/CD49+ adaptive pNK	NK3
	lt-ILC	CD49a+CD94+CD56brightCD16-CD161++CD69+CD186+CD49e-Eomes-Tbet+Perforin-GranzymeB-	CD103+#/CD127+#/CD183+#	Liver	0.2% of lineage- (T, B, DC, monocytes, mast cells, CD34)	non-cytolytic, production proinflammatory cytokines and IL-2 GM-CSF, limiting viral replication^	32	MC26	lt-ILC1	None
		Supplementary Table 5. Summary of described NK cell subsets in terms of core markers, frequencies, function and properties.
		§Indicated are only those markers that are used in the panel in this publication,&phenotypes or subset(s) within, #partly positive/enriched for expression, *possibly induced, ^speculated.
